# Supplementary material for: HCNetlas: A reference database of human cell type-specific gene networks to aid disease genetic analyses
Source: PLoS Biol. 2025 Feb 5;23(2):e3002702. doi: 10.1371/journal.pbio.3002702 (PMC11798474; doi:10.1371/journal.pbio.3002702)
Supplement: S1 Table — (XLSX) [file pbio.3002702.s006.xlsx]

## Sheet: Legend
Table S1: HCNetlas cell type, abbreviation, and cell count
Abbreviation	Tissue
BLD	Blood
BLR	Bladder
BMA	Bone marrow
FAT	Fat
JEJEPI	Jejunum epithelial
JEJLP	Jejunum lamina propria
LARITN	Large intestine
LIV	Liver
LLN	Lung-draining lymph nodes
LN	Lymph nodes
LNG	Lung
MG	Mammary
MLN	Mesenteric lymph nodes
MM	Muscle
PNC	Pancreas
PRS	Prostate
SG	Salivary gland
SKN	Skin
SMITN	Small intestine
SPL	Spleen
THY	Thymus
TRA	Trachea
VAS	Vasculature
M1	Primary motor cortex
MTG	Middle temporal gyrus

## Sheet: HCNetlas cell types
	BLD	BLR	BMA	FAT	JEJEPI	JEJLP	LARITN	LIV	LLN	LN	LNG	MG	MLN	MM	PNC	PRS	SG	SKN	SMITN	SPL	THY	TRA	VAS	M1	MTG
Alveolar macrophage	0	0	0	0	0	0	0	0	0	0	16976	0	0	0	0	0	0	0	0	0	0	0	0	0	0
Classical monocyte	12849	0	5032	0	0	0	0	1495	0	0	4770	0	0	0	0	0	0	0	0	9828	0	0	0	0	0
Erythrocyte	10397	0	0	0	0	0	0	0	0	0	0	0	0	0	0	0	0	0	0	0	0	0	0	0	0
Erythrophagocytic macrophage	0	0	0	0	0	0	0	0	0	0	0	0	0	0	0	0	0	0	0	1071	0	0	0	0	0
Intermediate macrophage	0	0	0	0	0	0	0	0	0	0	2139	0	0	0	0	0	0	0	0	0	0	0	0	0	0
Macrophage	0	5102	0	2717	0	0	0	1307	0	1145	12034	0	0	1481	0	0	1761	0	0	1312	0	0	3054	0	0
MAIT	0	0	0	0	0	0	0	2239	0	0	0	0	0	0	0	0	0	0	0	1519	0	0	0	0	0
Mast cell	0	0	0	0	0	2123	0	0	0	0	0	0	0	0	0	0	0	0	0	0	0	0	0	0	0
Memory B cell	0	0	0	0	0	0	0	0	9818	2919	0	0	3641	0	0	0	2816	0	0	19878	1882	0	0	0	0
MNP T doublet	0	0	0	0	0	0	0	0	0	0	1313	0	0	0	0	0	0	0	0	0	0	0	0	0	0
Monocyte	8435	0	1073	0	0	0	0	0	0	0	0	0	0	0	0	0	0	0	0	0	0	0	0	0	0
MSC	0	0	0	1311	0	0	0	0	0	0	0	0	0	0	0	0	0	0	0	0	0	0	0	0	0
Naïve B cell	2273	0	0	0	0	0	0	0	4503	1324	0	0	1555	0	0	0	1120	0	0	7636	0	0	0	0	0
Neutrophil	8378	0	2573	0	0	0	0	0	0	0	0	0	0	0	0	0	0	0	0	4408	0	0	0	0	0
NK	2871	0	0	0	0	0	0	0	0	0	0	0	0	0	0	0	0	0	0	1950	0	0	0	0	0
NK_CD16+	3539	0	7394	0	0	0	0	1882	0	0	2771	0	0	0	0	0	0	0	0	4319	0	0	0	0	0
NK_CD56bright_CD16-	0	0	0	0	0	0	0	1705	0	0	0	0	0	0	0	0	0	0	0	3891	0	0	0	0	0
NKT	0	0	0	0	0	0	0	0	0	3809	0	0	0	0	0	0	0	0	0	1345	0	0	0	0	0
Plasma cell	0	1046	0	0	0	2942	0	0	0	2593	0	0	0	0	0	0	0	0	0	4978	1529	0	0	0	0
Progenitor	0	0	1312	0	0	0	0	0	0	0	0	0	0	0	0	0	0	0	0	0	0	0	0	0	0
T CD4+	2370	0	1689	0	0	0	2872	0	0	6791	0	0	0	0	0	0	1101	0	5257	0	7604	0	0	0	0
T CD4+ CD8+	0	0	0	0	0	0	0	0	1412	0	0	0	0	0	0	0	0	0	0	0	0	0	0	0	0
T CD8+	2706	0	0	0	0	0	2146	0	0	5806	0	0	0	0	0	0	1887	0	2323	0	0	0	0	0	0
Tfh	0	0	0	0	0	0	0	0	7677	0	0	0	2672	0	0	0	0	0	0	4371	0	0	0	0	0
Tgd_CRTAM+	0	0	1028	0	0	0	0	1036	0	0	0	0	0	0	0	0	0	0	0	2068	0	0	0	0	0
Tgd_Trm	0	0	0	0	5282	1294	0	0	0	0	0	0	0	0	0	0	0	0	0	0	0	0	0	0	0
Thymocyte_DN3	0	0	0	0	0	0	0	0	0	0	0	0	0	0	0	0	0	0	0	0	1788	0	0	0	0
T memory CD4+	5188	0	2637	0	0	0	0	0	6696	1241	0	0	0	0	0	0	0	0	0	5499	0	0	0	0	0
T memory CD8+	2627	0	9642	0	16244	7497	0	1671	1957	0	1444	0	1457	0	0	0	0	0	0	13097	0	0	0	0	0
T naïve CD4+	0	0	0	0	0	0	0	0	0	1266	0	0	0	0	0	0	0	0	0	1160	0	0	0	0	0
T naïve cm CD4+	6609	0	4590	0	0	0	0	0	15645	0	0	0	5121	0	0	0	0	0	0	4951	0	0	0	0	0
T naïve cm CD8+	1182	0	0	0	0	0	0	0	3653	0	0	0	1187	0	0	0	0	0	0	0	0	0	0	0	0
Treg	0	0	0	0	0	0	0	0	5806	0	0	0	2965	0	0	0	0	0	0	1880	0	0	0	0	0
Trm_Th1_Th17	0	0	0	0	3333	7699	0	0	0	0	1876	0	0	0	0	0	0	0	0	0	0	0	0	0	0
B cell	3921	1283	2898	0	0	3159	0	0	16246	21644	0	0	5482	0	0	0	4362	0	0	34990	6207	0	0	0	0
HSC_MPP	0	0	1333	0	0	0	0	0	0	0	0	0	0	0	0	0	0	0	0	0	0	0	0	0	0
ILC	4400	0	8827	0	0	0	0	3999	1120	5715	3466	0	1510	0	0	0	0	0	0	10476	2689	0	0	0	0
Myeloid	30783	6026	10233	3158	0	2929	0	4605	0	2147	41201	0	0	1498	1807	0	2302	1254	0	17715	0	1319	3147	0	0
T cell	22712	2914	22823	1601	26318	17285	5018	6139	44065	20485	6628	2147	15668	0	0	1548	3138	2096	7580	37321	9898	0	0	0	0
Astrocyte	0	0	0	0	0	0	0	0	0	0	0	0	0	0	0	0	0	0	0	0	0	0	0	0	2590
L2/3_IT	0	0	0	0	0	0	0	0	0	0	0	0	0	0	0	0	0	0	0	0	0	0	0	24231	28712
L4_IT	0	0	0	0	0	0	0	0	0	0	0	0	0	0	0	0	0	0	0	0	0	0	0	0	16808
L5_IT	0	0	0	0	0	0	0	0	0	0	0	0	0	0	0	0	0	0	0	0	0	0	0	13834	19580
L5/6_NP	0	0	0	0	0	0	0	0	0	0	0	0	0	0	0	0	0	0	0	0	0	0	0	1487	3095
L6_CT	0	0	0	0	0	0	0	0	0	0	0	0	0	0	0	0	0	0	0	0	0	0	0	3734	2683
L6_IT	0	0	0	0	0	0	0	0	0	0	0	0	0	0	0	0	0	0	0	0	0	0	0	1829	5966
L6_IT_Car3	0	0	0	0	0	0	0	0	0	0	0	0	0	0	0	0	0	0	0	0	0	0	0	0	4490
L6b	0	0	0	0	0	0	0	0	0	0	0	0	0	0	0	0	0	0	0	0	0	0	0	2236	2982
Lamp5	0	0	0	0	0	0	0	0	0	0	0	0	0	0	0	0	0	0	0	0	0	0	0	4454	3356
Lamp5_Lhx6	0	0	0	0	0	0	0	0	0	0	0	0	0	0	0	0	0	0	0	0	0	0	0	0	2147
Microglia-PVM	0	0	0	0	0	0	0	0	0	0	0	0	0	0	0	0	0	0	0	0	0	0	0	0	1095
Oligodendrocyte	0	0	0	0	0	0	0	0	0	0	0	0	0	0	0	0	0	0	0	0	0	0	0	2942	5513
OPC	0	0	0	0	0	0	0	0	0	0	0	0	0	0	0	0	0	0	0	0	0	0	0	0	2055
Pvalb	0	0	0	0	0	0	0	0	0	0	0	0	0	0	0	0	0	0	0	0	0	0	0	7782	10828
Sncg	0	0	0	0	0	0	0	0	0	0	0	0	0	0	0	0	0	0	0	0	0	0	0	0	1677
Sst	0	0	0	0	0	0	0	0	0	0	0	0	0	0	0	0	0	0	0	0	0	0	0	5936	12393
Vip	0	0	0	0	0	0	0	0	0	0	0	0	0	0	0	0	0	0	0	0	0	0	0	4858	9247
GABAergic	0	0	0	0	0	0	0	0	0	0	0	0	0	0	0	0	0	0	0	0	0	0	0	23992	41150
Glutamatergic	0	0	0	0	0	0	0	0	0	0	0	0	0	0	0	0	0	0	0	0	0	0	0	48536	84687
Non-neuronal	0	0	0	0	0	0	0	0	0	0	0	0	0	0	0	0	0	0	0	0	0	0	0	4005	0
Non-neuronal/Non-neural	0	0	0	0	0	0	0	0	0	0	0	0	0	0	0	0	0	0	0	0	0	0	0	0	11466
