# Supplementary material for: HCNetlas: A reference database of human cell type-specific gene networks to aid disease genetic analyses
Source: PLoS Biol. 2025 Feb 5;23(2):e3002702. doi: 10.1371/journal.pbio.3002702 (PMC11798474; doi:10.1371/journal.pbio.3002702)
Supplement: S2 Table — The 184 SLE-associated genes are obtained from KEGG pathway (hsa05322) and KEGG disease (H00080) databases. (XLSX) [file pbio.3002702.s007.xlsx]

## Sheet: SupplementaryTable2.SLE_suscept
Table S2: SLE susceptable genes obtained from from KEGG pathway (hsa05322) and KEGG disease (H00080) databases.
ACTN1
ACTN1_4
ACTN2
ACTN3
ACTN4
C1QA
C1QB
C1QC
C1QG
C1R
C1S
C2
C3
C4
C4A
C4B
C5
C6
C7
C8A
C8B
C8G
C9
CD154
CD16
CD28
CD32
CD40
CD40L
CD40LG
CD64
CD80
CD86
CR2
CRP
CTLA4
CTSG
DNASE1
DNASE1L3
ELANE
FCGR1A
FCGR2A
FCGR2B
FCGR2C
FCGR3
FCGR3A
FCGR3B
GRIN2A
GRIN2B
H2A
H2AB1
H2AB2
H2AB3
H2AC1
H2AC11
H2AC12
H2AC13
H2AC14
H2AC15
H2AC16
H2AC17
H2AC18
H2AC19
H2AC20
H2AC21
H2AC25
H2AC4
H2AC6
H2AC7
H2AC8
H2ACP1
H2AJ
H2AW
H2AX
H2AZ1
H2AZ2
H2B
H2BC1
H2BC10
H2BC11
H2BC12
H2BC12L
H2BC13
H2BC14
H2BC15
H2BC17
H2BC18
H2BC21
H2BC26
H2BC3
H2BC4
H2BC5
H2BC6
H2BC7
H2BC8
H2BC9
H2BK1
H2BU1
H2BW1
H2BW2
H3
H3-3A
H3-3B
H3-4
H3-5
H3C1
H3C10
H3C11
H3C12
H3C13
H3C14
H3C15
H3C2
H3C3
H3C4
H3C6
H3C7
H3C8
H3Y1
H3Y2
H4
H4-16
H4C1
H4C11
H4C12
H4C13
H4C14
H4C15
H4C16
H4C2
H4C3
H4C4
H4C5
H4C6
H4C7
H4C8
H4C9
HLA-DMA
HLA-DMB
HLA-DOA
HLA-DOB
HLA-DPA1
HLA-DPB1
HLA-DQA1
HLA-DQA2
HLA-DQB1
HLA-DRA
HLA-DRB1
HLA-DRB3
HLA-DRB4
HLA-DRB5
IFNG
IGH
IL10
IRF5
LA
MACROH2A1
MACROH2A2
MHC2
PDCD1
PTPN22
RO60
SMB
SMD1
SMD3
SNRPB
SNRPD1
SNRPD3
SSA1
SSA2
SSB
STAT4
TLR5
TLR7
TNF
TNFA
TNFRSF5
TNFSF5
TRAV
TRBV
TREX1
TRIM21
TROVE2
ZNF423
