# Supplementary material for: HCNetlas: A reference database of human cell type-specific gene networks to aid disease genetic analyses
Source: PLoS Biol. 2025 Feb 5;23(2):e3002702. doi: 10.1371/journal.pbio.3002702 (PMC11798474; doi:10.1371/journal.pbio.3002702)
Supplement: S3 Table — We compiled interferon-stimulated genes (ISGs) from hallmark gene sets of the molecular signature database (MSigDB) and the Immunological Genome Project (ImmGen) [24], resulting in a total of 423 ISGs. (XLSX) [file pbio.3002702.s008.xlsx]

## Sheet: ISG
Table S3: The list of interferon-stimulated genes (ISGs)
ABTB2
AC025171.1
ADAM9
ADAR
AIDA
AKR7A2
ANKFY1
AP3M2
APOBEC3G
APOL1
APOL2
APOL3
APOL4
APOL6
ARAP2
ARID3A
ARID5B
ARL4A
ATP10A
ATP6V0A4
ATP6V0B
AUTS2
AVPR2
B2M
BAG1
BAK1
BANK1
BATF2
BAX
BBC3
BBX
BCL2
BCLAF1
BPGM
BRCA1
BST2
BTG1
C1R
C1S
CALD1
CALR
CASP1
CASP3
CASP4
CASP7
CASP8
CCDC91
CCL2
CCL5
CCL7
CCNYL1
CCRL2
CD164
CD274
CD38
CD40
CD47
CD69
CD74
CD80
CD86
CDK1
CDKN1A
CDKN1B
CEACAM1
CEBPD
CFB
CFH
CGAS
CIITA
CLIC4
CMKLR1
CMPK2
CMTR1
CNP
COL16A1
CSF1
CSF2RB
CSRP3
CTR9
CX3CL1
CXCL10
CXCL11
CXCL9
CYB561D2
CYCS
CYP24A1
DCK
DDIT4
DDX1
DDX17
DDX21
DDX58
DDX60
DHX58
DNAJC2
DTX3L
E2F2
EHD4
EIF2AK2
EIF2B1
EIF3A
EIF4E3
ELF1
ELK4
EPRS1
EPS15
EPSTI1
ETS2
ETV7
FAM111A
FAM46A
FAS
FCGR1A
FGL2
FOSL1
FPR1
FUBP1
GBP1
GBP2
GBP3
GBP4
GBP5
GBP6
GBP7
GCH1
GIMAP7
GMFB
GMPR
GOLGA4
GOLM1
GPR18
GZMA
HADH
HADHB
HELZ2
HERC5
HERC6
HIF1A
HK2
HLA-A
HLA-B
HLA-C
HLA-DMA
HLA-DPA1
HLA-DQA1
HLA-DQB1
HLA-DRB1
HLA-DRB3
HLA-DRB4
HLA-DRB5
HLA-E
HLA-F
HLA-G
HPSE
HSD17B11
HSH2D
ICAM1
IDO1
IFI16
IFI27
IFI30
IFI35
IFI44
IFI44L
IFI6
IFIH1
IFIT1
IFIT2
IFIT3
IFIT5
IFITM1
IFITM2
IFITM3
IFNAR2
IL10RA
IL12RB2
IL15
IL15RA
IL18BP
IL1RN
IL23A
IL2RB
IL4R
IL6
IL7
IQGAP1
IRF1
IRF2
IRF4
IRF5
IRF7
IRF8
IRF9
ISG15
ISG20
ISOC1
ITGA2
ITGA4
ITGB7
JADE2
JAK2
KLK3
KLRK1
KPTN
LAMP3
LAP3
LAT
LATS2
LCP2
LGALS3BP
LGALS9
LILRB1
LINC01128
LIPA
LIPG
LPAR6
LRRC37A11P
LY6E
LYSMD2
MAP1B
MAP3K10
MAP3K14
MARCHF1
MAX
MB21D1
METTL7B
MIA3
MLKL
MMP25
MOV10
MS4A4A
MS4A6A
MT2A
MTHFD2
MVB12A
MVP
MX1
MX2
MXD4
MYD88
MYO1G
NAMPT
NAP1L1
NCOA3
NCOA7
NFKB1
NFKBIA
NLRC5
NMI
NOD1
NOS2
NR4A3
NT5C3A
NUB1
NUP93
NUP98
OAS1
OAS2
OAS3
OASL
OGFR
P2RY14
P2RY6
PANK2
PARP1
PARP11
PARP12
PARP14
PARP4
PARP9
PCGF5
PDE4B
PDXK
PELI1
PFKP
PHB
PHF11
PIAS4
PIK3AP1
PIM1
PLA1A
PLA2G4A
PLAAT4
PLAUR
PLOD2
PLSCR1
PMAIP1
PML
PNP
PNPT1
POLR2B
PPA1
PPM1K
PPP3CA
PPP5C
PRAF2
PRAME
PRKCQ
PROCR
PSMA2
PSMA3
PSMB10
PSMB2
PSMB8
PSMB9
PSME1
PSME2
PTGS2
PTPN1
PTPN11
PTPN2
PTPN6
PYHIN1
RABL3
RAC3
RAPGEF6
RBBP4
RBCK1
RBM43
RBMX
RFC2
RHOC
RIN2
RIPK1
RIPK2
RNASEL
RNF213
RNF31
RRP8
RSAD2
RTP4
SAMD9
SAMD9L
SAMHD1
SDC3
SDCBP
SECTM1
SELL
SELP
SEM1
SEPTIN4
SERPING1
SF3A1
SKP1
SLAMF7
SLC15A3
SLC25A28
SLC39A8
SLFN5
SMAD4
SMCHD1
SOCS1
SOCS3
SOD2
SP110
SPPL2A
SRI
SRP9
SRSF2
SSBP1
SSBP3
SSPN
ST3GAL5
ST8SIA4
STAT1
STAT2
STAT3
STAT4
SUN2
TAP1
TAPBP
TDRD7
TEAD1
TEAD4
TENT5A
TIPARP
TLK2
TMEM106A
TMEM140
TMEM176A
TNFAIP2
TNFAIP3
TNFAIP6
TNFSF10
TNIP3
TOR1B
TRAFD1
TRAPPC10
TREX1
TRIM14
TRIM21
TRIM22
TRIM25
TRIM26
TRIM5
TTYH2
TUBB
TXNIP
UBA7
UBD
UBE2D3
UBE2L6
UBE2Z
UPP1
USP18
USP25
VAMP5
VAMP8
VAT1
VCAM1
VCPIP1
VEGFC
WARS1
XAF1
XCL1
XRCC6
XRN1
ZBP1
ZC3HAV1
ZCCHC2
ZFP36L2
ZNFX1
