# Supplementary material for: HCNetlas: A reference database of human cell type-specific gene networks to aid disease genetic analyses
Source: PLoS Biol. 2025 Feb 5;23(2):e3002702. doi: 10.1371/journal.pbio.3002702 (PMC11798474; doi:10.1371/journal.pbio.3002702)
Supplement: S4 Table — AUROC were computed with 423 ISGs from S3 Table were applied to genes sorted based on degree centrality. (XLSX) [file pbio.3002702.s009.xlsx]

## Sheet: Sheet1
Table S4: AUROC for prediction of ISG by CGN centrality
	Group	Cell type	AUROC
Major cell types	SLE	Myeloid	78.8691
	SLE	B cell	77.3276
	SLE	NK	76.7719
	SLE	CD8+ T cell	71.3927
	SLE	CD4+ T cell	67.114
	HCNetlas	Myeloid	64.9906
	HCNetlas	NK	58.8851
	HCNetlas	CD4+ T cell	58.5662
	HCNetlas	B cell	56.8375
	HCNetlas	CD8+ T cell	55.3334
