# Supplementary material for: HCNetlas: A reference database of human cell type-specific gene networks to aid disease genetic analyses
Source: PLoS Biol. 2025 Feb 5;23(2):e3002702. doi: 10.1371/journal.pbio.3002702 (PMC11798474; doi:10.1371/journal.pbio.3002702)
Supplement: S5 Table — Gain-of-hubness genes were defined by differential percentile rank > 0.5 and q-value < 0.05. DEGs were genes with an adjusted p-value < 0.05 and a log2-fold change > 0.5, focusing solely on coding genes. (XLSX) [file pbio.3002702.s010.xlsx]

## Sheet: gain-of-hubness
Table S5a: Gain-of-hubness genes
ABCA8
ADA
ALDOA
APOBEC3A
BATF2
C1QA
C1QB
C1QC
C2
CCL19
CCL2
CCL20
CCL22
CCL3
CCL7
CCL8
CCRL2
CD1A
CD1B
CD1C
CD209
CD4
CD53
CD74
CD80
CD83
CFB
CLEC10A
CLEC4A
CLEC5A
CLEC9A
COA3
COX14
COX16
COX4I1
COX6A1
COX6B1
COX7A1
COX7A2L
COX7B
COX8A
CSF3
CXCL10
CXCL11
CXCL2
CXCL3
CXCL6
CXCL9
CYC1
CYP2A7
DDX58
DDX60
DECR2
DHRS4
EBI3
ECHS1
ECSIT
EIF2AK2
FPR3
HCCS
HERC5
HLA-DMA
HLA-DMB
HLA-DPA1
HLA-DPB1
HLA-DQB1
HLA-DRA
HLA-DRB1
HLA-DRB5
HLA-G
HSD17B10
IDO1
IFI35
IFIH1
IFIT1
IFIT2
IFIT3
IFITM3
IFNA1
IFNA14
IFNA2
IFNA8
IFNB1
IL10RB
IL15
IL1B
IL27
IL6
IRF7
IRF8
ISCA2
ISG15
MCAT
MX1
MX2
NMI
OAS1
OAS2
OAS3
PARP14
PARP9
PET100
PLSCR1
PNPT1
PSMB8
PSMB9
RSAD2
RTP4
SDHC
SDHD
SLC18A1
SLC46A1
SLC5A10
STAT1
STAT2
SUCLG1
SURF1
TICAM1
TLR7
TNF
TREM2
TRIM22
TXN2
UQCR10
UQCRB
UQCRC2
UQCRH
UQCRQ
USP18
VDAC1
XAF1

## Sheet: up-reg DEG
Table S5b: Up-regulated DEG in SLE myeloid cells
ABI3
ABRACL
ACTB
AIF1
ALDOA
ANKRD28
ANXA1
AP1S2
AP2S1
APOBEC3A
APRT
ARF6
ARL4A
ARL6IP4
ARPC1B
ATF3
ATOX1
ATP6V1F
ATP6V1G1
B2M
BAX
BLVRA
BST2
BTF3
C19orf24
C19orf53
C4orf48
C7orf50
CALM2
CARD16
CASP1
CCDC85B
CCL3
CD14
CD37
CD47
CD48
CD52
CD68
CD69
CD74
CD83
CD86
CD99
CDKN1A
CFD
CFL1
CFP
CHCHD10
CHMP1B
CHMP5
CIRBP
CLEC4A
CMPK2
COMMD6
CORO1A
COTL1
COX16
COX4I1
COX5B
COX6A1
COX6B1
COX6C
COX7B
COX7C
COX8A
CRIP1
CST3
CSTA
CTSS
CUTA
CXCR4
CYBA
CYCS
DDT
DRAP1
DUSP1
DUSP2
EDF1
EEF1A1
EEF1D
EIF1
EIF3E
EIF3K
EIF4A1
EIF4A2
EIF6
EMP3
EPSTI1
ERH
ERP29
EVL
FAU
FCER1G
FCGR3A
FCN1
FGL2
FKBP1A
FKBP2
FOS
FOSB
FTH1
FTL
FXYD5
G0S2
GADD45B
GBP1
GCH1
GIMAP4
GNLY
GPBAR1
GPX1
GPX4
GRN
GSTK1
GSTP1
H3F3B
HCST
HIGD2A
HINT1
HLA-A
HLA-B
HLA-C
HLA-DMA
HLA-DMB
HLA-DPA1
HLA-DPB1
HLA-DQB1
HLA-DRA
HLA-DRB1
HLA-DRB5
HMGN1
HMGN2
HMGN3
HNRNPA0
HNRNPA1
HNRNPDL
HSBP1
ICAM2
ID1
ID2
IDS
IER2
IER3
IFI27L2
IFI35
IFI44
IFI44L
IFI6
IFIT3
IFITM3
IL1B
IRF7
ISG15
ISG20
JUN
JUNB
KLF4
LAMTOR2
LAMTOR4
LAP3
LEPROTL1
LGALS1
LGALS2
LGALS3BP
LGALS9
LIMD2
LSM5
LSM6
LSM7
LST1
LY6E
LY86
LY96
LYSMD2
LYZ
MATR3
MRPL23
MRPL54
MS4A7
MT2A
MX1
NAAA
NACA
NAP1L1
NAPA
NBEAL1
NBPF10
NCF1
NDUFA11
NDUFA13
NDUFA3
NDUFA4
NDUFB11
NDUFB2
NDUFB5
NDUFB7
NDUFS7
NDUFV2
NEDD8
NFKBIA
NFKBIZ
NINJ1
NKG7
NPC2
NPM1
NR4A1
NR4A2
NT5C3A
OAS1
OAS2
OAS3
ODF3B
OST4
PABPC1
PDCD6
PET100
PFDN4
PFDN5
PFN1
PGLS
PHACTR1
PLAC8
PLSCR1
POLD4
POLE4
POLR2L
POMP
PPDPF
PPIA
PPP1R15A
PRELID1
PRR13
PSAP
PSENEN
PSMA1
PSMA4
PSMB10
PSMB3
PSMB8
PSMB9
PSME1
PSME2
PTMA
PTP4A1
PYCARD
PYURF
RABGAP1L
RASGEF1B
RBX1
RGS2
RHOB
RHOC
RNASET2
RNF181
RNF213
RPL10
RPL10A
RPL11
RPL12
RPL13
RPL13A
RPL14
RPL15
RPL17
RPL18
RPL18A
RPL19
RPL21
RPL22
RPL23
RPL23A
RPL24
RPL26
RPL27
RPL27A
RPL28
RPL29
RPL3
RPL30
RPL31
RPL32
RPL34
RPL35
RPL35A
RPL36
RPL36AL
RPL37
RPL37A
RPL38
RPL39
RPL4
RPL41
RPL6
RPL7
RPL8
RPL9
RPLP0
RPLP1
RPLP2
RPS10
RPS12
RPS13
RPS14
RPS15
RPS15A
RPS16
RPS18
RPS19
RPS2
RPS20
RPS21
RPS23
RPS24
RPS25
RPS26
RPS27
RPS27A
RPS27L
RPS28
RPS29
RPS3
RPS3A
RPS4X
RPS5
RPS6
RPS7
RPS8
RPS9
RSL24D1
S100A10
S100A4
S100A6
SAMD9L
SAT1
SBDS
SCO2
SEC61G
SERF2
SGK1
SIK1
SLC25A6
SLIRP
SNRPB2
SNRPD2
SNRPE
SNRPG
SRSF3
SRSF5
SSR4
STAT1
STX11
SUB1
SUMO1
SUMO2
SUPT4H1
TAGAP
TBCA
TGFB1
TMEM123
TMEM176B
TMEM219
TMEM258
TMEM59
TMSB10
TMSB4X
TNFAIP3
TNFSF10
TNFSF13B
TOMM7
TPI1
TREX1
TYMP
TYROBP
U2AF1
UBA52
UBE2L6
UQCRB
UQCRQ
VAMP5
VAMP8
VPS29
WARS
WDR74
WDR83OS
XAF1
XBP1
YBX1
ZNF90
