# Supplementary material for: HCNetlas: A reference database of human cell type-specific gene networks to aid disease genetic analyses
Source: PLoS Biol. 2025 Feb 5;23(2):e3002702. doi: 10.1371/journal.pbio.3002702 (PMC11798474; doi:10.1371/journal.pbio.3002702)
Supplement: S6 Table — AD-associated genes were obtained from the KEGG pathway (M16024), MSigDB (M35868), and Wightman and colleagues. (XLSX) [file pbio.3002702.s011.xlsx]

## Sheet: AD_genes
Table S6: Genes associated with Alzheimer's disease
ABCA7
ABI3
ACE
ADAM10
ADAM17
AGRN
APAF1
APBB1
APH1A
APH1B
APOE
APP
ATF6
ATP2A1
ATP2A2
ATP2A3
ATP5F1A
ATP5F1B
ATP5F1C
ATP5F1D
ATP5F1E
ATP5MC1
ATP5MC1P5
ATP5MC2
ATP5MC3
ATP5PB
ATP5PD
ATP5PF
ATP5PO
BACE1
BACE2
BAD
BID
BIN1
CACNA1C
CACNA1D
CACNA1F
CACNA1G
CACNA1S
CALM1
CALM2
CALM3
CALML3
CALML5
CALML6
CAPN1
CAPN2
CASP3
CASP7
CASP8
CASP9
CASS4
CCDC6
CD2AP
CD33
CDK5
CDK5R1
CHP1
CHP2
CLNK
CLU
COX4I1
COX4I2
COX5A
COX5B
COX6A1
COX6A2
COX6B1
COX6B2
COX6C
COX6CP3
COX7A1
COX7A2
COX7A2L
COX7B
COX7B2
COX7C
COX8A
COX8C
CR1
CYC1
CYCS
EIF2AK3
EPHA1-AS1
ERN1
FADD
FAS
FERMT2
GAPDH
GATA1
GNAQ
GRIN1
GRIN2A
GRIN2B
GRIN2C
GRIN2D
GRN
GSK3B
HAVCR2
HFE
HLA-DRB1
HSD17B10
IDE
IL1B
INPPD5
ITPR1
ITPR2
ITPR3
LILRB2
LPL
LRP1
MADD/SPI1
MAPK1
MAPK3
MAPT
MME
MPO
MS4A4A
MT-ATP6
MT-ATP8
MT-CO1
MT-CO2
MT-CO3
MT-CYB
NAE1
NCK2
NCSTN
NDUFA1
NDUFA10
NDUFA2
NDUFA3
NDUFA4
NDUFA4L2
NDUFA5
NDUFA6
NDUFA7
NDUFA8
NDUFA9
NDUFAB1
NDUFB1
NDUFB10
NDUFB2
NDUFB3
NDUFB4
NDUFB5
NDUFB6
NDUFB7
NDUFB8
NDUFB9
NDUFC1
NDUFC2
NDUFS1
NDUFS2
NDUFS3
NDUFS4
NDUFS5
NDUFS6
NDUFS7
NDUFS8
NDUFV1
NDUFV2
NDUFV3
NOS1
NOS3
NTN5
PICALM
PLAU
PLCB1
PLCB2
PLCB3
PLCB4
PPP3CA
PPP3CB
PPP3CC
PPP3R1
PPP3R2
PSEN1
PSEN2
PSENEN
RIN3
RYR3
SCIMP
RABEP1
SDHA
SDHB
SDHC
SDHD
SHARPIN
SNCA
SORL1
TMEM106B
TNF
TNFRSF1A
TNIP1
TREM2
TSPOAP1-AS1
UQCR10
UQCR10P1
UQCR11
UQCRB
UQCRC1
UQCRC2
UQCRFS1
UQCRH
UQCRHL
UQCRQ
USP6NL
ECHDC3
ZCWPW1
NYAP1
