# Supplementary material for: HCNetlas: A reference database of human cell type-specific gene networks to aid disease genetic analyses
Source: PLoS Biol. 2025 Feb 5;23(2):e3002702. doi: 10.1371/journal.pbio.3002702 (PMC11798474; doi:10.1371/journal.pbio.3002702)
Supplement: S7 Table — Gain/loss-of-hubness genes were defined by absolute differential percentile rank > 0.5 and q-value < 0.05. DEGs were genes with an adjusted p-value < 0.05 and an absolute log2-fold change > 0.5, focusing solely on coding genes. (XLSX) [file pbio.3002702.s012.xlsx]

## Sheet: AD)GOH&up-regDEG
Table S7a: up-regulated DEGs and gain-of-hubness(GOH) genes in each cell type of Alzheimer's disease
AST_GOH_only	AST_Overlap	AST_up-regDEG_only	EX_GOH_only	EX_Overlap	EX_up-regDEG_only	IN_GOH_only	IN_Overlap	IN_up-regDEG_only	OD_GOH_only	OD_Overlap	OD_up-regDEG_only
ABCD1	COL4A2	ABHD18	ABCA3	BPTF	ABHD18	ABCA3	CACNA1A	ABHD18	ABCC2	ACACB	ABCA6
CAD	CTBP2	ACACB	ABCA7	CACNA1A	ABLIM2	ACAD9	CACNA1B	ABR	ACSBG1	AGO2	ACTN4
CDK2	SLC20A2	ACOT11	ABCB1	CATSPER2	ABR	ALDH2	CACNA1E	ADARB2	ACSF3	BPTF	ACYP2
CFLAR	ZIC1	ACYP2	ABCB4	GRIN1	ACOT11	ASH1L	CATSPER2	ADGRL3	AKT2	HDAC4	ADAM12
COL4A5		ADAM12	ABCG8	INPP4B	ADD2	ASH2L	CSNK1E	AEBP2	ALDH3A2	NAV1	ADAMTS18
COL6A2		ADCY2	ACAD9	NSD3	ADGRL3	ATP5F1A	KCNB1	AFDN	ALDH6A1	SGK1	ADAMTSL3
HADHA		ADCY9	ACSF3	PRKG1	AEBP2	ATP5F1B	KCNQ2	AFF3	ALDH7A1	SGK3	ADCY5
HSD17B14		ADGRL3	AFG3L2	SGK3	AFDN	ATP5F1E	SHANK2	AFG1L	ALDH8A1	SLC27A1	ADD1
ISG15		AEBP1	AKT2	SHANK2	AFG1L	ATP5MC3		AGAP1	AMACR	TSC22D3	ADIPOR2
KLF4		AFDN	ALDH3A2	SLC22A10	AGAP1	ATP5PB		AKAP9	ARID1A		AEBP2
LRP5		AFF1	ALMS1		AKAP9	ATP5PD		ANKRD11	ASH1L		AFDN
NKX2-5		AFG1L	APP		ANKRD11	BRD4		ANKRD26	AUH		AGAP1
PARP9		AGAP1	ASH1L		ANKRD36B	CA3		ANKRD30BL	BARD1		ANAPC16
PHYKPL		AHNAK	ATG12		ANKRD7	CACNA1C		ANKRD36B	BRCA1		ANKRD11
SIX3		AKAP12	ATP5F1A		ARMH3	CACNG8		ANKRD7	CAV3		ANKRD23
SLC19A3		AKAP6	ATP5F1B		ARMH4	CAMK2B		ARMH3	CBR4		ANKRD36B
SLC22A5		ALDH1A1	ATP5F1D		ATP2B4	CARM1		ARMH4	CENPX		APOLD1
SLC25A17		ALDH1L1	ATP5F1E		B3GLCT	CARS2		B3GLCT	CERS1		ARHGAP23
SLC27A1		ANKRD11	ATP5ME		BABAM2	CEP164		BABAM2	CGAS		ARMH3
SLC35C2		ANOS1	ATP5PB		BCLAF3	CHD8		BCLAF3	CREBBP		ARMH4
TAT		ARHGAP26	ATP5PD		BDP1	CNGB3		BICC1	CRK		ARRB1
TRAF1		ARHGAP35	ATRX		BEX3	CRK		BICDL1	CTBP2		ATP11A
TRAF2		ARHGEF3	ATXN10		BICDL1	CUL1		BICRAL	CTCF		ATXN1
TTN		ARMH1	BRAF		BICRAL	DNMT1		BMT2	DNMT1		B3GAT1
		ARMH3	BRD4		BMT2	ECSIT		BNIP3L	EME1		BABAM2
		ARMH4	BRD9		BNIP3L	EPB41L1		BORCS5	EZH1		BBS2
		ATP2B4	BRDT		BORCS5	GABBR2		BPTF	FAN1		BCL2
		ATP5F1C	CA3		BTBD8	GABRA6		BTBD8	FUS		BCL2L1
		ATP5MC2	CACNA1D		CACNA1B	GRID2		CALN1	GABPA		BCL6
		ATP9A	CACNA1S		CACNA1C	GRIN1		CARMIL1	GCDH		BCLAF3
		B3GLCT	CACNG2		CALN1	GRIN2A		CASTOR2	HDAC1		BICRAL
		BABAM2	CACNG8		CARMIL1	GRM4		CCNH	HDAC5		BIN1
		BAIAP2	CAMK2D		CARNMT1	HDAC1		CDH4	KMT2C		BNIP3L
		BAZ1B	CARM1		CCDC171	IFT43		CDR2	LIG1		BORCS5
		BCL6	CARS2		CCDC3	KCNJ14		CELF4	MCM2		BTBD8
		BCLAF3	CDC73		CCNH	KCNJ6		CELF5	MDM2		C10orf90
		BICD1	CDKAL1		CDR2	KCNQ3		CEP126	MLH1		CCDC59
		BICRAL	CEP164		CELF4	KCNT1		CERS4	MRE11		CCNH
		BMT2	CEP290		CELF5	MECP2		CFAP161	MRM2		CD22
		BNIP3L	CHD8		CEMIP2	MRE11		CHST11	NANOG		CDC14B
		BORCS5	CLUAP1		CEP126	NARS2		CLIP2	NBR1		CDC42BPB
		BRD4	COMT		CERS4	NAV1		CMIP	NSD1		CDK19
		BTBD8	COX7A2L		CFAP161	NCOA1		COBL	NUF2		CDKL1
		BTBD9	CSNK1D		CFAP299	NEK4		COP1	PAK4		CERS4
		CACNA1C	CSNK1E		CNTNAP5	NUBPL		COQ8A	POLD1		CHST3
		CARMIL1	CSNK1G2		COP1	PAK3		CPLANE1	PRKCZ		CLIP2
		CATSPER2	CTCF		COQ8A	PECR		CTIF	PRPF3		CLMN
		CCDC191	CUL1		CPLANE1	PKD2		CTNNA3	QRSL1		CLNS1A
		CCND3	DAP3		CRTC1	PRKACA		CTXND1	RAF1		CNNM2
		CCNH	DCLK3		CTIF	PRKCZ		DENND2A	RPA1		COP1
		CD44	DDB1		CTNNA3	RMI2		DGLUCY	RPA2		CORO1C
		CDH23	DHX8		CTNND1	RYK		DLGAP2	SETD7		CPLANE1
		CDH4	DMPK		DGKG	RYR1		DOP1A	SETDB1		CSMD2
		CDKL1	DNA2		DGLUCY	SDHC		DOP1B	SGO2		CUEDC1
		CDR2	DNAJC11		DLGAP2	SHANK1		DPYD	SIRT1		CUX1
		CEP126	DRC1		DNMT3A	SHH		ECPAS	SLC25A17		CYREN
		CHI3L1	DYRK1A		DOCK10	SLC27A1		EGFR	SLC27A5		DCC
		CHPT1	EARS2		DOP1A	SLC27A2		EIPR1	SLC27A6		DENND2A
		CHST11	ECSIT		DOP1B	SLC27A5		ELP1	SLC2A12		DGLUCY
		CLIC4	EP300		DPYD	SLC27A6		EMSY	SP1		DIP2B
		CLIP1	EZH1		ECPAS	SLC2A9		ENSA	SQSTM1		DIP2C
		CLIP2	GRB2		EIPR1	SLC43A2		EPM2AIP1	SSBP1		DNAJC9
		CMIP	GRIA1		ELP1	SLC6A11		ERBIN	TAB1		DNM2
		CNN3	GRIA4		EMSY	SMARCA2		ERO1A	TLK2		DNMT3A
		CNTNAP3	HDAC4		ENSA	TRIO		ERO1B	TRIM28		DOCK1
		CNTNAP3B	HSPA9		EPM2AIP1	TRPM5		FAM120B	TSSK3		DOCK5
		COBL	HUWE1		ERBIN	TSC1		FBXO27	XPC		DOCK9
		COL19A1	IFT43		ERO1A	TSSK3		GALNT17	XRCC5		DOP1A
		COL27A1	IFT52		ERO1B	U2AF2		GALNT8	YY1		DYSF
		COLEC12	IFT81		FAM120B	USP7		GAREM1	ZNF274		ECE1
		COP1	IGF1R		GALNT17	XRN1		GAS7			ECPAS
		CPLANE1	INO80		GALNT18			GDAP1			EFHD1
		CREB5	KCND2		GAREM1			GNG7			ELAVL3
		CTNNA3	KCNH4		GAS7			GRK3			ELF2
		CTNND1	KDM2A		GDAP1			GTF2IRD1			ELMO1
		CTXND1	LATS1		GHR			GUCY1A1			ELP1
		CUX1	MAP2K2		GLIS3			GUCY1B1			EMSY
		CYSTM1	MAP3K10		GOLGB1			HDGFL3			EPM2AIP1
		DAAM1	MAP3K20		GPC5			HIBCH			EPN2
		DAB1	MAP3K3		GREB1L			HIVEP3			ERBIN
		DDR2	MAP4K2		GRK3			HMGB1			ERI3
		DGKB	MAP4K3		GUCY1A1			IGFL4			EVA1C
		DGKG	MAPK3		GUCY1B1			INSYN2B			FA2H
		DGLUCY	MAPK8		HDGFL3			IQCJ-SCHIP1			FAM120B
		DIP2B	MARK2		HHAT			ITPRID2			FAM177A1
		DIP2C	MARK3		HIBCH			JHY			FAM193A
		DNM3	MARK4		HMGB1			JPH4			FCHO1
		DNMT3A	MAST1		HNRNPU			KCND3			FCHSD2
		DOP1A	MBNL1		IQCA1			KIRREL3			FIGN
		DST	ME2		IQCJ-SCHIP1			KLHL23			FKBP5
		DTNA	ME3		ITPRID2			KMT5B			FNIP2
		ECE1	MECP2		JPH4			KYAT1			FOXK2
		ECPAS	MIPEP		KCND3			L3MBTL4			GAREM1
		EEF2K	MRE11		KCNQ2			LAMA3			GAS7
		EGLN3	MRM2		KIRREL3			LARGE1			GATAD2B
		EIF3E	MTG2		KLHL23			LDAH			GDAP1
		ELF2	NEK4		KMT5B			LIPA			GIT1
		ELL2	NSD1		KYAT1			LNPK			GNAO1
		EMSY	NSUN6		LARGE1			LRRN2			GNG7
		ENSA	NUP153		LDAH			LSAMP			GPRC5B
		EPB41L1	PABPC1		LHFPL6			LUC7L3			GRAMD2B
		ERBIN	PEX7		LNPK			MACO1			GREM1
		EVA1C	PIK3CB		LSAMP			MAGI3			GRID1
		EYA2	POLG		LUC7L3			MAP3K21			GTF2IRD1
		FAM107A	PRKACA		MACO1			MAPT			HDGFL3
		FAM120B	PRKCZ		MAP3K21			MIA2			HIBCH
		FAM168A	PRKD2		MAP7			MIGA1			HIP1
		FAM20C	PRPF3		MAPT			MINDY2			HIST1H2AC
		FBH1	PRPF8		MBP			MINDY3			HNRNPU
		FKBP5	RACK1		MFSD4A			MMD2			HSPA12A
		FOXO1	RAD18		MGAT5B			MOSMO			HTRA1
		FRMD5	RAF1		MIA2			MPHOSPH8			INSR
		FYN	RBBP4		MIGA1			MRTFA			INSYN2B
		GAB2	RBBP5		MINDY2			MRTFB			IQCJ-SCHIP1
		GAN	RMI2		MINDY3			MTERF1			IRAK2
		GAREM1	RNF8		MOSMO			MTREX			ITFG2
		GDAP1	ROCK1		MPHOSPH8			MYT1L			ITPK1
		GLI2	RPA1		MRTFA			NCKAP5			ITPR2
		GLIS3	RTN4IP1		MRTFB			NECTIN3			ITPRID2
		GMPR	RUVBL2		MTERF1			NEXMIF			KANK1
		GNA12	SCP2		MTPN			NFIX			KAT2B
		GNA14	SDHC		MTREX			NIPSNAP2			KAZN
		GNG7	SETD2		NBDY			NMD3			KCNAB1
		GPRC5B	SETDB1		NECTIN3			NRDC			KCNMB4
		GRAMD2B	SHANK1		NEXMIF			NSD2			KDM2A
		GRK3	SIN3A		NHSL2			NSD3			KDM4B
		GSE1	SLC22A6		NIPSNAP2			NSG2			KDM6A
		GYG2	SLC25A26		NMD3			NUDT3			KIF19
		HDGFL3	SLC27A2		NRDC			NUP58			KIF6
		HGF	SLC27A5		NSD2			ODR4			KIRREL3
		HIF3A	SLC37A1		NSG2			OGA			KLHL3
		HRH1	SLC38A7		NUDT3			PABPN1			KMT5B
		IL1RAPL1	SLC43A2		NUP58			PACRG			LARGE1
		IQCJ-SCHIP1	SLC7A9		ODR4			PAK5			LGR5
		IRS2	SMARCA2		OGA			PALM2-AKAP2			LIPA
		ITGB4	SMC6		OPCML			PATJ			LRP4
		ITPKB	SSBP1		P2RX7			PCBP3			LRRC1
		ITPRID2	STK11		PABPN1			PCDH15			MACO1
		KAZN	STK24		PAK5			PCNX1			MAPT
		KCND3	TARS2		PALM2-AKAP2			PCNX2			MARF1
		KCNN3	TBC1D5		PATJ			PCNX4			MET
		KIAA0232	TG		PCDH15			PCSK2			MICAL3
		KIAA1671	TLK2		PCNX1			PDE10A			MIGA1
		KLHL23	TRAF2		PCNX2			PIR			MINDY2
		KMT5B	TTBK2		PCNX4			PKNOX2			MKRN3
		KYAT1	U2AF2		PDE10A			PLP1			MOSMO
		LARGE1	UBE2I		PDE1C			PLPP1			MPHOSPH8
		LDAH	ULK1		PDZD2			PLPPR1			MRTFA
		LHFPL6	ULK2		PIR			PLPPR5			MSI2
		LMNTD1	USP18		PLCL1			PNISR			MTERF1
		LONP2	USP34		PLCXD3			PPP4R3A			MTREX
		LPP	USP7		PLP1			PPP4R3B			MYO18A
		LRMDA	VARS2		PLPP1			PRKN			MYO9B
		LSAMP	WDR5		PLPPR5			PRKRIP1			MYRIP
		MACF1	WRN		PLXDC2			PRRC2C			NBDY
		MAN1C1	XRCC5		PNISR			PTPRN2			NCAM1
		MAOB	XRN1		PPP4R3A			PUM3			NCAM2
		MAP3K14			PPP4R3B			RAD9A			NCBP3
		MAP3K20			PRAG1			RASGEF1B			NDE1
		MAP4			PRB2			RBFOX3			NDRG1
		MAP7			PRKN			RBM25			NDUFAF6
		MAPK4			PRKRIP1			RELCH			NECTIN1
		MAPRE2			PRRC2C			RETREG1			NFASC
		2023-03-03			PRXL2A			RGS12			NFIA
		MARK3			PTH2R			RGS6			NFIC
		MATN2			PUM3			RIPOR2			NFIX
		MCF2L2			QKI			RNF220			NIPSNAP2
		MFHAS1			RAB10			RUBCN			NKX6-2
		MGLL			RAD9A			SCAPER			NRDC
		MIA2			RASGEF1B			SDK2			NSD2
		MIB1			RBM14-RBM4			SELENOO			NSD3
		MIGA1			RELCH			SEM1			NUP58
		MINDY2			RETREG1			SEZ6L			ODR4
		MINDY3			RFLNA			SGK3			OGA
		MKRN3			RIPOR2			SH3D19			OSBP2
		MOB3B			RNF130			SHLD2			OTUD7A
		MOSMO			RNF220			SHTN1			P2RX7
		MRAS			RORA			SIPA1L3			PAK2
		MRTFA			RPS6KA2			SLC25A12			PALM2-AKAP2
		MRTFB			RPS6KA5			SLC25A48			PCNX1
		MTERF1			RUBCN			SLC35E3			PDE7A
		MTREX			SCAPER			SLF1			PDZD2
		MYRIP			SELENOO			SLF2			PHACTR3
		NAV2			SELENOW			SLITRK5			PIEZO2
		NBDY			SEM1			SMARCA4			PIK3C2B
		NECTIN3			SEMA6D			SNRPN			PIP4K2A
		NFAT5			SGSM1			SPART			PLA2G4C
		NFIC			SHISA9			SRSF4			PLPP1
		NIPSNAP2			SHLD2			STXBP5L			PLPP2
		NKAIN2			SHTN1			SUMF1			PLPP3
		NMD3			SLC35E3			SUSD4			PLPPR1
		NPAS2			SLCO3A1			SYN3			PLXDC2
		NR6A1			SLF1			SYNE1			POLR2F
		NRDC			SLF2			TAF1D			PPCDC
		NSD2			SLITRK5			TCF20			PPP4R3A
		NSD3			SMARCA4			TENM2			PPP4R3B
		NTRK3			SNED1			TENT2			PPP6R2
		NUDT3			SNRPN			TENT4B			PREX1
		NUP58			SPART			TIAM1			PRKN
		NWD1			SPIDR			TIAM2			PRKRIP1
		NXN			SPOCK1			TMEM131L			PRKX
		ODR4			SPTBN4			TNRC18			PRRC2B
		OGA			SRSF4			TNRC6A			PRUNE2
		OLFM2			SUMF1			TNRC6C			PTPN13
		OSBPL11			SYN3			TOGARAM1			PTPRJ
		OSMR			TAF1D			TPST1			PTPRM
		OTUD7B			TENM2			TRMT11			PUM3
		PABPN1			TENM3			TRMT9B			RAB10
		PACS1			TENT2			TSHZ2			RASGEF1B
		PADI2			TENT4B			TSPOAP1			RELCH
		PALLD			TIAM1			TUT4			RETREG1
		PARD3			TIAM2			TUT7			RFFL
		PATJ			TMEM131L			UPP2			RFTN2
		PCLO			TMEM232			VPS50			RILPL1
		PCNX1			TMEM266			WAPL			RNF130
		PCNX2			TMEM64			WASHC4			RNF220
		PCNX4			TMOD1			ZBTB16			RPS6KA5
		PDE4DIP			TNRC6A			ZDHHC11B			RPTOR
		PHACTR3			TNRC6C			ZMYND8			SAMD4B
		PHF21B			TOGARAM1			ZNF131			SELENOO
		PIP4K2A			TOX			ZNF586			SELENOP
		PIP4P2			TRMT11			ZNF654			SELENOW
		PIR			TRMT9B			ZNF675			SEM1
		PITPNC1			TRPC6			ZNF706			SH3PXD2B
		PITPNM2			TSHZ2			ZNF91			SHLD2
		PLCE1			TSPOAP1			ZSCAN5A			SHTN1
		PLEKHA5			TUT4						SIPA1L3
		PLP1			TUT7						SLC22A23
		PLPP1			UBAP1L						SLC35E3
		PLPP3			UPP2						SLC39A11
		PPCDC			VPS50						SLCO3A1
		PPFIA2			WAPL						SLF2
		PPP4R3A			ZBTB16						SNX30
		PPP4R3B			ZDHHC11B						SORCS2
		PRKCA			ZNF131						SORT1
		PRKN			ZNF586						SPART
		PRKRIP1			ZNF654						SPOCK1
		PRRC2B			ZNF675						SPSB1
		PRXL2A			ZNF706						SREBF2
		PTCHD1			ZNF91						SRSF4
		PTPA			ZSCAN5A						STAG1
		PTPRJ									STAT3
		PUM3									SUMF1
		RAB10									TACC1
		RAD9A									TAF1D
		RASGEF1B									TBCD
		RELCH									TECPR2
		RETREG1									TENT2
		RFTN1									TFEB
		RFX2									TIAM1
		RFX4									TIAM2
		RGL1									TMEM131L
		RIPOR2									TNRC6B
		RNF19A									TNRC6C
		RNF220									TOGARAM1
		RPS6KA2									TOM1L2
		RUBCN									TRMT11
		RYR3									TRPC4AP
		SAMD4A									TRRAP
		SELENOO									TUT4
		SELENOW									TUT7
		SEM1									UBAP1L
		SERINC5									UBE2R2
		SGK3									UBE4B
		SH3PXD2A									UTY
		SH3PXD2B									VPS50
		SHLD2									VPS53
		SHTN1									WAPL
		SIPA1L1									WASHC3
		SIPA1L3									WASHC4
		SLC35E3									WASHC5
		SLC39A11									WHRN
		SLC7A2									WWOX
		SLC9A9									WWP2
		SLCO3A1									ZBTB16
		SLF2									ZBTB37
		SORBS1									ZCCHC24
		SORCS2									ZDHHC11B
		SORT1									ZER1
		SPACA6									ZHX2
		SPART									ZIC1
		SPOCK1									ZNF131
		SRSF4									ZNF536
		ST6GAL1									ZNF565
		ST8SIA1									ZNF586
		STAT3									ZNF638
		STMP1									ZNF652
		SUMF1									ZNF654
		SYNM									ZNF706
		SYT17									ZNF91
		TAF1D
		TANC1
		TBL1X
		TENM4
		TENT2
		TIAM2
		TLN2
		TMEM94
		TMTC1
		TNRC6A
		TNRC6C
		TNS1
		TOGARAM1
		TOGARAM2
		TPD52L1
		TPST1
		TRIO
		TRRAP
		TSPOAP1
		TTLL7
		TUT4
		TUT7
		UBXN2A
		UNC5C
		UPP2
		USP54
		VPS26C
		VPS50
		VPS53
		VSIR
		WAPL
		WASHC3
		WASHC4
		WHRN
		ZBTB16
		ZBTB37
		ZBTB7C
		ZBTB8OS
		ZFHX3
		ZFYVE28
		ZNF131
		ZNF235
		ZNF345
		ZNF586
		ZNF654
		ZNF91
		ZNF98
		ZSCAN5A

## Sheet: AD)LOH&down-regDEG
Table S7b: down-regulated DEGs and loss-of-hubness(LOH) genes in each cell type of Alzheimer's disease
AST_LOH_only	AST_Overlap	AST_down-regDEG_only	EX_LOH_only	EX_Overlap	EX_down-regDEG_only	IN_LOH_only	IN_Overlap	IN_down-regDEG_only	OD_LOH_only	OD_Overlap	OD_down-regDEG_only
ACAA1	ACADVL	AASS	ABCA10	ALDOA	ACSL6	AARS2	ALDOA	ACSL6	ATF4	FTL	AASS
ACSM2A		ABI1	ABCA9	CACNB4	ACTR3C	ABCA1	CCK	ACTR3C	BCS1L	GABARAP	ACTB
ALDH4A1		ACSL6	ABCB11	CALM2	ADAMTSL1	ABCA10	CDC42	ADAMTS17	ECH1	HNRNPK	ACTG1
ASCL1		ACSS1	ABCC9	CDC42	ANAPC10	ABCA12	COX6A1	AHR	HNRNPA1	HSD17B4	ACTN2
CYP2F1		ACTB	ABCD2	DDX5	ANKRD10	ABCA5	CYCS	ALDOC	HSD17B10	UBC	ALDOA
DECR2		ACTG1	ACSL4	EEF1A1	ANXA8	ABCA6	FTL	ANAPC10	PCNA		ANAPC10
HSD17B8		ACTR3C	ACTB	GABARAP	ARF3	ABCA9	GABARAP	ANKRD10	SLC46A1		ANKRD10
NRAS		ADHFE1	ADCYAP1	GAPDH	ARF5	ABCB5	GAPDH	ANKRD55	SLCO1B3		ANKRD12
SI		AIFM3	ADRB1	HOMER1	ARL17B	ABCD3	LDHB	ANXA8	TAT		APOD
		ALDOA	ADRM1	KCNA1	ARL6IP1	ACAA2	NGRN	APOO			APOO
		ALDOC	ALDH1L2	LDHB	ASIC2	AKT1	PIK3R3	ARF3			ARGLU1
		AMZ2	ARL6	MDH1	ASNS	ALDH4A1	SST	ARF5			ARHGEF10
		APC2	ATF4	NGRN	ASTN2	APC		ARL17B			ATF7
		APOE	ATG14	NSF	ATP1A3	AR		ARL6IP1			ATP1B1
		APOO	ATG5	PLCB1	ATP1B1	AURKAIP1		ASNS			B2M
		AQP4	ATR	SLC36A1	ATP6V0C	B4GALT3		ATP1A3			BEX4
		ARHGAP24	AURKAIP1	ST3GAL3	ATXN7	BDH2		ATP1B1			C1GALT1
		ARHGEF10	B3GALNT1	TUBB3	B3GALT1	CA1		ATP6V0C			C1orf122
		ATF7	B4GALT2		BBS5	CA2		ATXN7			CA2
		ATP13A4	B4GALT3		BEX4	CCT8		B3GALT1			CALM2
		ATP1B1	CA1		CCDC85A	CHRNA3		BBS5			CAMK2N1
		ATP1B2	CAMK1		CCK	COA3		BEX4			CAPN3
		B3GALT1	CAMK1G		CCND2	COQ3		CACNB4			CARNS1
		BCAN	CAMK2G		CCNI	COQ7		CALM2			CBR1
		BICC1	CCNB1		CDKL3	COX10		CALY			CCDC102B
		C2orf72	CCT8		CHN2	COX14		CCDC85A			CD46
		CACNB4	CDC7		CKB	COX15		CCND2			CD81
		CALM2	CETN2		CLK4	COX4I1		CCNI			CD9
		CCDC102B	CHD2		CNTN4	COX5A		CDH12			CDC42
		CDK5RAP3	CHEK1		CNTN6	COX6B1		CDH18			CFL2
		CEP85L	CHRM1		COL24A1	COX6C		CDKL3			CHN1
		CHD4	COA3		COL5A2	COX7B		CKB			CHN2
		CHN1	COA5		CRYZL1	COX7C		CNTNAP3B			CIPC
		CIRBP	COA6		CSNK1G1	COX8A		COL25A1			CKB
		CKB	COX11		DCAF8	CRH		CRYZL1			CLDN11
		CLK1	COX14		DDAH1	CS		CYP51A1			CLDND1
		CLU	COX15		DHRSX	CYC1		DCAF8			CMTM5
		COL5A3	COX4I1		DISP1	DARS2		DHRSX			CNP
		CPE	COX6A1		DLC1	DKK1		DISP1			CNTNAP4
		CST3	COX6C		DNAJB4	DLST		DNAJB4			COL9A2
		DAAM2	COX7A1		DPY19L2	EBP		DTD1			COL9A3
		DCAF8	COX7C		EIF4A2	ECH1		ECE2			COX4I1
		DDIT4	COX8A		EIF4E3	EEF2		EEF1A1			CPEB1
		DHRSX	CS		ERAP1	F9		EIF4A2			CPOX
		EDNRB	CYCS		ESRRG	FAAH2		ELAVL2			CREBZF
		EEF1A1	DAPK3		ETV1	FOXRED1		ERAP1			CRYAB
		EIF4A2	DDX3X		ETV5	GCGR		FAM185A			CSMD1
		ENHO	DLD		FBXW7	GFM1		FGFR1OP			CSNK1A1
		EPHA6	DLG3		FGFR1OP	GLA		FIP1L1			CSRNP3
		ESRRG	DLST		FIP1L1	GLRX5		FNIP1			CXADR
		ETNPPL	DNAJA2		FNIP1	GPR12		FOXP1			DCAF8
		FAAH2	EIF1		FOCAD	GPR139		FRAS1			DDX5
		FAM171B	EMD		FOXP1	GPR4		FTH1			DNAJC7
		FGFR3	ERAL1		FTH1	GPR82		GABRA1			DPY19L1
		FNIP1	ERCC4		GABRA1	GRM5		GAD1			DTNA
		FOS	F12		GAP43	GTPBP10		GAS2			DYNLL1
		FOXP1	FAAH2		GATAD1	HCCS		GATAD1			EEF1A1
		FTH1	FAU		GLS2	HCRTR2		GOLGA8B			EFCAB11
		FUT10	FEN1		HDAC8	HPGD		HDAC8			EIF1
		GABRA2	FMR1		HMGN3	HSD17B10		HERC3			EIF4A2
		GABRG1	FOXG1		HNRNPDL	HSPA5		HS2ST1			ENPP4
		GAPDH	FOXRED1		HS2ST1	HSPA8		HSD17B12			EPB41L3
		GATAD1	GAL		HS3ST4	HTR1D		IDS			ERAP1
		GLUD1	GATC		HS3ST5	HTR4		IFNAR2			ERMN
		GLUL	GFM1		HSD17B12	IDH3A		IFT80			ESRRG
		GNAS	GFM2		HTR1F	ISCA2		INO80D			EVI2A
		GOLGA8B	GGPS1		IFNAR2	ISG15		ITM2B			FAAH2
		GPC5	GLRX5		IFT80	KCNA5		ITM2C			FAM185A
		GPC6	GNRH2		INO80D	KCNJ11		JAKMIP1			FAM53B
		GRIA2	GOT2		ITPR2	KRAS		KCNA3			FAR1
		GRM3	GPI		JAKMIP1	LYRM7		KCNA6			FBXL13
		H3F3B	GPR19		KCNH1	MARS2		KCNC2			FEZ1
		HDAC8	GPR26		KCNMB2	MC3R		KCNH1			FIP1L1
		HES6	GPR55		KLF12	MDH2		KCNMB2			FIS1
		HMGN3	GPR61		KRIT1	MFN2		KCTD8			FNIP1
		HNRNPA2B1	GRSF1		LAMA2	MRRF		KLF12			FNTA
		HPSE2	HARS2		LINGO2	MTG1		KRIT1			FOXP1
		HSD17B12	HCCS		LMO7	NMBR		LMO7			FRK
		HSPA1A	HEXA		LRP11	NPB		LRP11			FTH1
		HSPA1B	HNRNPA1		LRRC37A	NPY4R		LRRC37A			GABARAPL2
		HSPA8	HRAS		LRRC8C	OXGR1		LRRC8C			GAPDH
		ID2	HYOU1		LRRC8D	PDHB		LRRC8D			GATAD1
		ID4	INPP5E		LUZP2	PET100		MAF			GATM
		INO80D	ISCA1		LYNX1	PGAM1		MATR3			GLUL
		ITM2B	KCNJ11		MAST4	QRFPR		MDH1			GNAS
		ITM2C	KCNJ4		MATR3	RARS2		MEIKIN			GPR37
		JUN	KCNJ8		MEIKIN	RXFP3		MEMO1			GRIA2
		JUNB	KCNS1		MEMO1	SCN1A		MFF			HDAC8
		JUND	KCNS2		MGAT4C	SCNN1D		MGAT4C			HEATR5A
		KAT2A	KIF3A		MNAT1	SDHB		MNAT1			HHATL
		KCNIP4	KRAS		MRPS28	SDHD		MRPS28			HINT1
		KLF12	LDHA		NAIP	SLC15A2		MRPS6			HIVEP3
		LDHB	LSM10		NDUFB8	SLC18A2		MYRFL			HMGN3
		LINGO1	LSM4		NME7	SLC25A15		NDUFA4			HNRNPDL
		LMO3	MAP3K13		NPDC1	SLC25A16		NDUFB8			HS3ST5
		LRRC4C	MAP3K7		NPR2	SLC25A3		NDUFV2			HSD17B12
		MAT2A	MAPK9		NR3C1	SLC25A5		NME7			HSD17B3
		MATR3	MARK1		NREP	SLC25A51		NPDC1			HSPA2
		MDH1	MARS2		NRG1	SLC38A4		NPR2			IDS
		MEIKIN	MDH2		NRIP1	SLC46A1		NSF			IFT80
		MEMO1	MFN1		NRN1	SLC50A1		NXPH2			IGSF8
		MGAT4C	MFN2		NRP1	SLC5A6		OAZ1			INO80D
		MOXD1	MTERF3		NRSN1	SLC6A16		OR2AG2			ITGAV
		MPPED2	MTFMT		NUMB	SOD2		OR2L13			ITM2B
		MT3	MTG1		NUTM2F	SRM		PCSK1N			KALRN
		NAIP	MTRF1L		OAZ1	SURF1		PDE12			KCNH1
		NDRG2	MYC		OR2AG2	TAP2		PDE5A			KCNIP4
		NEGR1	NACA		OR2L13	TAS1R2		PDE8B			KCTD8
		NME3	NEK2		OSBPL3	TFB1M		PDZRN4			KHDRBS2
		NPDC1	NLGN4Y		OXR1	TH		POLR2J3			KRIT1
		NRBP2	NOP2		PCP4	TIMMDC1		PPARGC1A			LANCL1
		NRXN1	NRAS		PCSK1	TKT		PPM1B			LINGO1
		OSBPL3	OAT		PDE12	TMEM242		PPP2CA			LRP1B
		OSBPL6	PDHB		PDE5A	TPH2		PPP3R1			LRRC8C
		PAGR1	PDK1		PDE8B	TRHR		PRDX2			LRRC8D
		PAMR1	PDPK1		PFN2	TUFM		RAB24			LRRTM3
		PAQR8	PET100		POLR2J3	TXN2		RAB30			LRRTM4
		PDK4	PET117		PPARGC1A	UCN3		RAB3IP			MACROD2
		PEBP1	PIK3CA		PPM1B	UQCC3		RABGEF1			MAP6D1
		PIK3C2A	PIK3R1		PPP2CA	UQCR10		RAD50			MARCKSL1
		PON2	PINK1		PPP3R1	UQCR11		RAPGEF6			MATR3
		PPARGC1A	PNCK		RAB24	UQCRB		RBMS3			MDGA2
		PPM1B	POLR3F		RAB30	UQCRC1		RGS4			MDH1
		PPP1R3C	PPIA		RABGEF1	UQCRC2		RNASET2			MEMO1
		PPP3R1	PRKAA2		RAD50	UQCRFS1		RNF144B			MFF
		PRDX6	PRKACB		RAD54B	UQCRH		RPL15			MNAT1
		PREX2	PSMA2		RAPGEF6	UQCRQ		RPL26			MOBP
		PRNP	PSMA4		RGS4	VDAC2		RPL6			MRPS28
		PSD2	PSMA7		ROBO2	VIP		RPS27A			MTX2
		PTGDS	PSMB7		RPL26	WNT5A		RTN4			NAALAD2
		PTN	PSMC1		RRP8	YARS2		SAMD5			NAIP
		RAB30	PSMC2		RTN4	YBEY		SARAF			NDUFB8
		RABGEF1	PSMC3		SAT2			SAT2			NEDD4L
		RAD50	PSMC4		SATB1			SATB1			NEGR1
		RAPGEF3	PSMD1		SCAI			SCG2			NHLRC3
		RAPGEF6	PSMD2		SGCZ			SCG5			NKAIN2
		RBMS3	PSMD4		SLC25A36			SHC3			NME3
		RERG	PSMD6		SLC35A1			SLC35A1			NME7
		RGS7	PTEN		SMARCC2			SMARCC2			NRBP2
		RHOB	RAB3A		SMIM7			SNPH			NRIP1
		ROBO2	RAC1		SOCS5			SOCS5			NRXN1
		RORB	RAD54L		SOGA3			SOGA3			NSF
		S100B	RAN		SPRED1			SPARCL1			OAZ1
		SAT2	RHEB		SPRED2			SPRED2			OLIG1
		SCARA3	RMND1		SPRY3			SPRY3			OMA1
		SDC3	RPA3		SRSF5			SRSF1			OPALIN
		SERPINE2	RPE		SRSF7			SRSF5			OR2L13
		SESN3	RPGRIP1L		STAU2			SRSF7			OR9A2
		SKP1	RSL24D1		STMN2			ST3GAL3			OXR1
		SLC1A2	SARS2		STRADA			ST7			PAQR6
		SLC25A29	SCN1A		STRBP			STAU2			PAQR8
		SLC26A3	SDHD		STRC			STMN2			PDE1A
		SLC6A1	SIK2		SV2C			STRADA			PDE4D
		SLCO1C1	SKP1		TBRG1			SYTL5			PEBP1
		SMAD4	SLC22A1		TIA1			TAC1			PFDN2
		SNAP25	SLC22A8		TSPAN7			TENM1			PGRMC1
		SNRNP70	SLC25A22		TSTD3			THY1			PHACTR1
		SOX9	SLC25A27		TUBA1A			TIA1			PLEKHG1
		SPARCL1	SLC25A3		UMAD1			TMEM59L			PLP1
		SPATA13	SLC25A44		VAMP2			TSPAN7			PLXNB3
		SRP14	SLC25A51		WDR27			TSTD3			PMP22
		SRSF1	SLC25A6		WSB1			TUBB2A			PPDPF
		SRSF2	SLC29A2		XKR9			TUBB3			PPFIA2
		SRSF5	SLC31A1		YWHAH			TULP4			PPIA
		ST3GAL3	SLC33A1		ZC3H11A			UBE3A			PPM1B
		ST7	SLC36A4		ZC3H12B			UMAD1			PPP1R14A
		SYT1	SLC3A1		ZDHHC23			VAMP2			PPP3R1
		TIA1	SLCO4A1		ZMYM6			VSNL1			PRDX1
		TMEM132A	SMAD4		ZNF10			WDR27			PREX2
		TRIL	SNAP25		ZNF207			WSB1			PRRG1
		TSC22D4	SOD2		ZNF365			YWHAH			PSRC1
		TSPAN7	SRSF3		ZNF37A			ZC3H11A			PTGDS
		TSTD3	SSB		ZNF493			ZC3H12B			PTMA
		TTYH1	ST3GAL1		ZNF655			ZCWPW2			PTN
		TUBB2B	STIL		ZNF804B			ZMYM6			PTP4A2
		UMAD1	STK26		ZSCAN25			ZNF10			RAB30
		UNC5D	STK36		ZZZ3			ZNF207			RABGEF1
		VEGFA	SUCLG1					ZNF280D			RAD50
		WDR17	SUPV3L1					ZNF37A			RAPGEF6
		WIF1	TBK1					ZNF493			RBFOX1
		ZC3H11A	TBP					ZNF655			RHOB
		ZC3H12B	TFB1M					ZNF782			RIMS1
		ZNF207	TFB2M					ZSCAN25			RNASE1
		ZNF280D	TLK1					ZZZ3			RNF125
		ZZZ3	TMSB10								RNF13
			TPI1								ROGDI
			TPX2								RPL10
			TRAF6								RPL11
			TRMT61A								RPL13
			TRMT61B								RPL15
			TUBA1B								RPS15
			TYR								RPS27A
			UCN								RSRP1
			ULK3								S100B
			UQCR10								SAMD12
			UQCR11								SAMD4A
			UQCRB								SCD
			UQCRC2								SCG5
			UQCRH								SEMA3C
			VCP								SERINC1
			VDAC1								SKP1
			WDR35								SLC12A2
											SLC26A3
											SNAP25
											SNAP91
											SOD1
											SPATA13
											SPECC1
											SPP1
											SRP14
											SRSF1
											SRSF2
											SRSF5
											SRSF6
											ST3GAL3
											STAU2
											STMN1
											STMN4
											STPG2
											STRADA
											SYT1
											SYT14
											TARDBP
											TBC1D12
											TIA1
											TJP2
											TMBIM4
											TMEFF2
											TMEM178B
											TMEM59
											TMSB4X
											TRIM59
											TSC22D4
											TSTD3
											TUBA1A
											TUBA1B
											TULP4
											UBB
											UCHL1
											UMAD1
											VAMP2
											VSTM2B
											WASF1
											ZC3H11A
											ZC3H12B
											ZDHHC21
											ZFYVE16
											ZNF207
											ZNF365
											ZNF37A
											ZNF493
											ZNF655
											ZNF782
											ZZZ3
