# Supplementary material for: HCNetlas: A reference database of human cell type-specific gene networks to aid disease genetic analyses
Source: PLoS Biol. 2025 Feb 5;23(2):e3002702. doi: 10.1371/journal.pbio.3002702 (PMC11798474; doi:10.1371/journal.pbio.3002702)
Supplement: S8 Table — Gain/loss-of-hubness genes were defined by absolute differential percentile rank > 0.5 and q-value < 0.05. Up-regulated DEGs were genes with an adjusted p-value < 0.05 and log2-fold change > 0.5, and down-regulated DEGs were genes with adjusted p-value < 0.01 and log2-fold change < -1.5. (XLSX) [file pbio.3002702.s013.xlsx]

## Sheet: LC)GOH&up-regDEG
Table S8a: up-regulated DEGs and gain-of-hubness(GOH) genes for lung cancer in each cell type
	: LC genes found in (IntOGen, CGC, CancerMine)
Bcell_GOH_only	Bcell_Overlap	Bcell_up-regDEG_only	Tcell_GOH_only	Tcell_Overlap	Tcell_up-regDEG_only	Myeloid_GOH_only	Myeloid_Overlap	Myeloid_up-regDEG_only
ABCA3	ACTB	APOE	ANLN	ACTB	ACTG1	ABCA6	ACTB	ACTG1
ACADVL	ALDOA	CXCR4	ASF1B	B2M	ALDOA	ACAA1	ALDOA	ADM
ACAT1	B2M	FKBP2	AURKA	CD27	ALOX5AP	ACAA2	APOE	AIF1
ATF4	CD74	FTH1	BARD1	EEF1A1	BST2	ACAD9	B2M	APOC1
AURKAIP1	EEF1A1	FTL	BIRC5	FAU	BTG1	ACADVL	C1QA	C15orf48
B4GALT2	FAU	GPX1	BLM	GAPDH	CCL4	ACAT1	C1QB	C19orf24
B4GALT3	TMSB10	HBA1	BRCA1	GZMB	CCL4L2	ACOT8	C1QC	CALM2
BTF3	TPT1	HBA2	BUB1	ISG15	CCL5	ALDH2	CD74	CD52
CALM2		HBB	BUB1B	KLRB1	CD2	ANXA2	CFL1	CD63
CCR7		HLA-A	CCNA2	LAG3	CD3D	AURKAIP1	EEF1A1	CST3
CCT8		HLA-B	CCNB1	TMSB10	CD52	BCS1L	EIF1	CSTB
CD38		HLA-C	CCNB2	TPT1	CD63	CA2	FAU	CTSB
CD48		HLA-DRA	CCNE2		CD7	CANX	FTL	CTSD
CHCHD1		NBEAL1	CCR7		CD74	CASP1	GAPDH	CYBA
COA1		RPL10	CD244		CFL1	CCL17	HLA-A	ENO1
COA3		RPL10A	CD38		CXCL13	CCL2	HLA-B	FCER1G
COQ4		RPL11	CDC20		CXCR4	CCL20	HLA-C	FCGR2B
COQ7		RPL12	CDC25C		EEF1D	CCL3	HLA-DRA	FKBP2
COX11		RPL13	CDC7		FKBP1A	CCL8	ISG15	FTH1
COX14		RPL13A	CDCA3		FTH1	CCR2	LDHA	GLUL
COX4I1		RPL14	CDCA5		FTL	CCT8	S100A9	GPX1
COX5A		RPL15	CDCA8		GIMAP4	CD14	TMSB10	H3F3B
COX6A1		RPL18	CDK1		GIMAP7	CD1A	TPI1	HCST
COX6B1		RPL18A	CDK2		GNLY	CD1C	TPT1	HLA-DPA1
COX6C		RPL19	CDKN3		GPR171	CD1D	TUBA1B	HLA-DPB1
COX7A2L		RPL21	CENPL		GPX1	CD209		HLA-DQA1
COX7B		RPL23A	CENPN		GZMA	CD274		HLA-DQB1
COX7C		RPL26	CENPU		GZMK	CD4		HLA-DRB1
COX8A		RPL27	CEP55		H3F3B	CD53		HLA-DRB5
CYC1		RPL27A	CHEK1		HLA-A	CD80		HSPA1A
CYCS		RPL28	CKS2		HLA-B	CD84		HSPA1B
DAP3		RPL29	CLSPN		HLA-C	CD86		IFI6
DDX5		RPL3	COX11		HLA-DPA1	CDC42		IFITM3
DNAJB11		RPL30	COX4I1		HLA-DPB1	CLEC10A		IL1RN
DNAJB9		RPL31	COX6B1		HLA-DRA	COA3		IL4I1
DNAJC11		RPL32	COX6C		HLA-DRB1	COA5		LGALS1
ECH1		RPL34	DAP3		HSP90AA1	COA6		LGMN
ECHS1		RPL35	DDX5		HSPA1A	COA7		LILRB4
ECSIT		RPL35A	DEPDC1		HSPA1B	COPE		LSP1
EEF2		RPL36	DKC1		HSPB1	COX14		LYZ
EIF1		RPL39	DNA2		ID2	COX15		MS4A6A
EIF3E		RPL41	DTL		IFI16	COX4I1		MT1X
EIF3F		RPL7	ECH1		IFI6	COX6A1		MT2A
EIF3H		RPL7A	EEF2		IL32	COX6B1		MYL6
EIF3I		RPL8	EIF3H		ISG20	COX6C		NBEAL1
EIF3K		RPL9	ERCC4		KLRD1	COX7A2L		NPC2
EIF3L		RPLP1	EXO1		LY6E	COX7B		NUPR1
EIF4B		RPLP2	FANCB		MT2A	COX7C		OAZ1
FBL		RPS11	FANCI		MYL6	COX8A		PFDN5
GAPDH		RPS12	FBL		NBEAL1	CPM		PFN1
GFM2		RPS13	FBXO5		NKG7	CS		PLTP
H2AFX		RPS14	FEN1		OAZ1	CXCL10		PSAP
HLA-E		RPS15	FOXM1		PRF1	CXCL11		PTMA
HMGB1		RPS15A	FOXP3		PSMB9	CXCL9		PTP4A1
HNRNPA1		RPS16	GINS2		PTMA	CYC1		RGS1
HSD17B10		RPS17	GTSE1		RGS1	CYCS		RGS2
HSD17B8		RPS18	HELLS		RGS2	DAP3		RNASE1
HSP90AA1		RPS19	HJURP		RPL10	DDX28		RNASE6
HSP90AB1		RPS2	HMGB1		RPL10A	DECR2		RPL10
HSPA1A		RPS20	HMMR		RPL11	DHRS4		RPL10A
HSPA5		RPS23	HNRNPA1		RPL12	DKC1		RPL11
HSPA8		RPS25	HSD17B10		RPL13	DLD		RPL12
HSPD1		RPS27	HSPA8		RPL13A	ECH1		RPL13
IGLL5		RPS27A	IFI35		RPL14	ECHS1		RPL13A
ISCA2		RPS29	IL2RA		RPL15	EEF2		RPL14
ISG15		RPS3	IRF3		RPL18	EIF3H		RPL15
KRT10		RPS3A	KIF11		RPL18A	ERAL1		RPL18
LDHB		RPS4X	KIF14		RPL19	ETFA		RPL18A
LSM10		RPS5	KIF15		RPL21	FECH		RPL19
LYRM7		RPS6	KIF18A		RPL23	FLNA		RPL21
MALSU1		RPS7	KIF20A		RPL23A	FOXRED1		RPL23A
MDH2		RPS8	KIF4A		RPL26	FUNDC1		RPL26
MTIF3		RPS9	KIFC1		RPL27	G6PD		RPL27
NACA		S100A11	KLRC1		RPL27A	GATB		RPL27A
NARS2		SPP1	LDHB		RPL28	GFM1		RPL28
NOA1		TMSB4X	LIG1		RPL29	GNAS		RPL29
NPM1		ZNF90	LSM4		RPL3	GPI		RPL3
PABPC1			MAD2L1		RPL30	GPX4		RPL30
PDHB			MCM10		RPL31	GRSF1		RPL31
PDIA3			MCM2		RPL32	HADHA		RPL32
PDIA4			MCM4		RPL34	HCCS		RPL34
PET100			MCM5		RPL35	HEXA		RPL35
PPIA			MCM6		RPL35A	HEXB		RPL35A
PRDX6			MCM7		RPL36	HLA-E		RPL36
PSMC4			MELK		RPL37	HLA-G		RPL37
RPN1			MKI67		RPL37A	HMGB1		RPL37A
RSL24D1			MND1		RPL38	HMOX1		RPL38
RTN4IP1			MX1		RPL41	HNRNPA1		RPL41
S100A7			NACA		RPL6	HSD17B10		RPL7
SARS2			NCAPG		RPL7	HSP90AA1		RPL8
SDHA			NDC80		RPL8	HSP90AB1		RPL9
SLC25A3			NEK2		RPL9	HSPA5		RPLP1
SLC25A5			NOA1		RPLP1	HSPA8		RPLP2
SNRPE			NPM1		RPLP2	HSPD1		RPS10
SNRPG			NUF2		RPS10	IDH3A		RPS11
SSBP1			NUSAP1		RPS11	IDH3G		RPS12
SURF1			ORC1		RPS12	IDO1		RPS13
TARS2			ORC6		RPS13	IFI35		RPS14
TPI1			PABPC1		RPS14	IFIH1		RPS15
TRAF2			PBK		RPS15	IFIT1		RPS15A
UBC			PCNA		RPS15A	IFIT2		RPS16
UQCC2			PDCD1		RPS16	IFNAR1		RPS17
UQCC3			PKMYT1		RPS17	IFNAR2		RPS18
UQCR10			PLK1		RPS18	IL18		RPS19
UQCR11			POLA2		RPS19	IRF7		RPS2
UQCRB			POLE2		RPS2	IRF8		RPS20
UQCRC2			POLG2		RPS20	ISCA2		RPS23
UQCRFS1			PPIA		RPS23	LAMP1		RPS24
UQCRH			PRIM1		RPS24	LAPTM5		RPS25
UQCRQ			PTTG1		RPS25	LSM10		RPS27
VCP			RAD51		RPS27	MALSU1		RPS27A
			RAD54L		RPS27A	MAP2K1		RPS28
			RFC3		RPS28	MAPK1		RPS29
			RFC4		RPS29	MAPK3		RPS3
			RFC5		RPS3	MCAT		RPS3A
			RNASEH2A		RPS3A	MDH1		RPS4X
			RPA2		RPS4X	MDH2		RPS5
			RPA3		RPS5	MRRF		RPS6
			RRM2		RPS6	MTG2		RPS7
			RSAD2		RPS7	MTIF3		RPS8
			SDHA		RPS8	NACA		RPS9
			SKA1		RPS9	NRAS		S100A10
			SKA3		S100A11	OAS1		S100A11
			SKP2		SERF2	PABPC1		S100A6
			SNRPG		SH3BGRL3	PDIA3		SAT1
			SPAG5		SLA	PDSS1		SERF2
			SPC24		SRGN	PET100		SH3BGRL3
			SPC25		TIGIT	PET117		SPP1
			SRSF3		TMSB4X	PPIA		SRGN
			SSBP1		TXNIP	PRDX1		TIMP1
			STAT1		UBA52	PRDX6		TMEM176A
			STIL		UBB	PSMA2		TMEM176B
			TFB1M			PSMA4		TMSB4X
			TIPIN			PSMB8		TYMP
			TNFRSF18			PSMB9		TYROBP
			TNFRSF4			PSMC4		UBA52
			TNFSF10			PSMD4		VAMP5
			TOP2A			PSMD6		VAMP8
			TPX2			RAC1		VIM
			TRAF2			RAN		YBX1
			TRIM22			RPE
			TRIP13			RSAD2
			TTK			RSL24D1
			TUBA1B			S100A8
			UBC			SCO1
			UBE2C			SDHB
			UQCR10			SDHC
			UQCR11			SDHD
			UQCRB			SLC25A3
			VCP			SLC25A5
			XRCC2			SLC26A6
			XRCC5			SLC2A1
			ZWILCH			SLC39A8
			ZWINT			SLC46A1
						SNRPG
						SOD2
						SQSTM1
						SSBP1
						STAT1
						SUCLG1
						SURF1
						TFB2M
						TIMMDC1
						TLR3
						TNFSF10
						TNFSF13B
						TREM2
						TRUB2
						TXN2
						TXNRD2
						UBC
						UGP2
						UQCR10
						UQCR11
						UQCRB
						UQCRC1
						UQCRC2
						UQCRH
						UQCRQ
						VDAC1
						YWHAZ

## Sheet: LC)LOH&down-regDEG
Table S8b: down-regulated DEGs and loss-of-hubness(LOH) genes for lung cancer in each cell type
	: LC genes found in (IntOGen, CGC, CancerMine)
Bcell_LOH_only	Bcell_Overlap	Bcell_down-regDEG_only	Tcell_LOH_only	Tcell_Overlap	Tcell_down-regDEG_only	Myeloid_LOH_only	Myeloid_Overlap	Myeloid_down-regDEG_only
AKT2	ARID1B	AFF3	ABCA7	GNAS	AHNAK	ABCA8	ATP5PD	ABHD5
ARID1A	ATP5F1A	AHNAK	ABCE1	NSD3	ARHGAP45	ABCB10	GABARAP	ADA2
ATR	BPTF	ARL4A	ABL1	TNFAIP3	ARL4C	ABCB11	LPL	ADAM17
BRAF	CHD2	ATP5F1B	AKT1		ATP5F1A	ABCG2		AHNAK
BRD4		ATP5F1C	AKT2		ATP5F1B	ACACB		ATP5F1A
CAMK2D		ATP5F1D	ARID1A		ATP5F1C	ACAD11		ATP5F1B
CARD11		ATP5F1E	ASXL1		ATP5F1D	ACKR3		ATP5F1C
CD80		ATP5IF1	ATG14		ATP5F1E	ADGRG2		ATP5F1D
CHD4		ATP5MC2	ATG5		ATP5IF1	ADGRG7		ATP5F1E
CHD8		ATP5MC3	ATR		ATP5MC2	APC		ATP5IF1
CREBBP		ATP5MD	ATRIP		ATP5MC3	AR		ATP5MC2
CTCF		ATP5ME	BAP1		ATP5MD	C5AR2		ATP5MC3
CUL3		ATP5MF	BCL10		ATP5ME	CDK3		ATP5MD
CYLD		ATP5MG	BIRC2		ATP5MF	CEBPA		ATP5ME
EP300		ATP5MPL	BPTF		ATP5MG	CHRNA3		ATP5MF
EZH1		ATP5PF	BRAF		ATP5MPL	CHRNA7		ATP5MG
KAT6B		ATP5PO	BRD4		ATP5PB	CLCN4		ATP5MPL
KDM2A		ATP6V0C	BRD7		ATP5PD	CPT1B		ATP5PB
KDM7A		BCLAF1	BRD9		ATP5PF	CXCL2		ATP5PF
KMT2A		BOD1L1	BRPF1		ATP5PO	CYP2A7		ATP5PO
MALT1		CD81	CAMK2D		ATP6V0C	DGAT1		ATP6V0C
MRE11		CD83	CCNT2		CD81	DGAT2		BRI3
SETD2		CDV3	CDC42		CDV3	DRD4		C5AR1
SIN3A		CEMIP2	CDK16		CEMIP2	EEA1		CCDC88A
SIRT1		CHPT1	CDK9		CIAO2B	ELANE		CIAO2B
SMARCA2		COPS9	CDKAL1		COPS9	EP300		COPS9
SMARCC1		CRIP1	CEP164		CRIP1	FFAR2		CRIP1
TLK2		DDX3X	CHD2		CRYBG1	FFAR3		CTNNB1
TRAF3		EEF1G	CHD3		CSRNP1	FLT3		CXCL3
TRRAP		EIF4A1	CHD4		EEF1G	FPR2		EEF1G
USF1		EIF5A	CHD8		ELOB	FURIN		EIF4A1
VHL		ELOB	CNOT1		ELOC	GPR149		ELOB
		FAM107B	CNOT9		EML4	GPR153		ELOC
		FAM133B	COX10		FYB1	GPR182		EREG
		FOXP1	CREBBP		GABARAP	GPR21		FYB1
		GABARAP	CSNK1E		H1FX	GPR32		GLDN
		GNAI2	CSNK1G2		HIST1H1E	GPR33		GNG10
		GNAS	CUL3		IER5	GPR37L1		GPCPD1
		GRASP	DCP1A		IRF2BP2	HCAR2		H1FX
		H1FX	DDB1		JPT1	HRH1		IFI30
		HIST1H1C	DDX39B		JUND	HSD17B4		IL3RA
		HIST1H1E	DDX3X		KLF2	ISL1		JPT1
		HNRNPA3	DHX8		LIME1	KCNC3		JUND
		HNRNPU	DIS3		LMNA	KCNQ1		KLF2
		IER5	DMPK		MICOS10	MAST3		LRP1
		IQGAP1	DYRK1A		MYADM	MFN2		MAN2B1
		JUND	EHMT1		NIBAN1	MLNR		MAP3K8
		KLF2	EIF4A1		NME2	NAV1		MICOS10
		LYN	EP300		NOP53	OPRK1		MICOS13
		MAP3K8	ERCC6		OGA	OR10A2		MYADM
		MARCKS	EZH1		PAXX	OR10G3		NME2
		MICOS10	FBXW7		PLAAT4	OR10P1		NOP53
		MIF	FMR1		PPP1R15B	OR2C3		PLAAT3
		MYADM	FOXO1		PTPRCAP	OR2L5		PSMA6
		NCL	GTF2F1		RAB5IF	OR6K3		RAB11FIP1
		NDUFAF8	HDAC4		RACK1	OR6N2		RAB5IF
		NIBAN3	HNRNPL		RBIS	OR7A17		RACK1
		NME2	HRAS		RBM38	OR7D4		RASGEF1B
		NOP53	INO80		RESF1	P2RY12		RBIS
		NSD3	INPP5E		REX1BD	P2RY2		REX1BD
		ODC1	KAT2B		RGCC	PDC		RPL17
		OGA	KAT6B		RIPOR2	PIK3CB		RTRAF
		OTUD1	KDM2A		RTRAF	PINK1		SELENOF
		P2RX5	KDM3A		SELENOF	PPARG		SELENOH
		PELI1	KDM4A		SELENOH	QRFP		SELENOK
		PRDM2	KDM6B		SELENOK	RLN3		SELENOS
		RACK1	KLRK1		SELENOT	ROCK2		SELENOT
		RALGPS2	KMT2C		SELENOW	RXFP2		SELENOW
		RAP1B	MALT1		SEM1	RXFP4		SEM1
		RBBP6	MAP2K2		SEPTIN6	SCN10A		SEPTIN11
		RBIS	MAPK8		SEPTIN7	SELENOI		SEPTIN2
		RBM38	MAPK9		SEPTIN9	SIK1		SEPTIN7
		RESF1	MARK2		TENT5C	SLC10A2		SQOR
		REX1BD	MARK3		TGFB1	SLC12A1		STMP1
		RIPOR2	MARS2		TLE5	SLC16A8		THBS1
		RPL17	MAST3		TOMM6	SLC19A3		TLE5
		RTRAF	MDC1		TRIR	SLC22A1		TNFAIP3
		SELENOF	MRE11		TUT4	SLC22A13		TNFSF13
		SELENOH	MSH3		UBALD2	SLC22A16		TOMM6
		SELENOK	MTM1		UBE2S	SLC22A4		TRAPPC5
		SELENOS	NEK1		UBE2V1	SLC22A5		TRIR
		SELENOT	NFKB1		YPEL5	SLC22A6		UBE2V1
		SEPTIN6	NOP2			SLC25A16		YBX3
		SEPTIN7	NSD2			SLC27A6
		SEPTIN9	OTULIN			SLC2A9
		SET	PAN3			SLC35D2
		SF1	PDPK1			SLC4A9
		SFPQ	PHF2			SLC5A4
		SMCHD1	PHF8			SLC6A7
		SRRM2	PIK3C3			SLCO3A1
		TENT5C	PML			SLCO4C1
		TLE5	PMS2			TAAR1
		TOMM6	POLR1B			TAS2R43
		TRAPPC5	PRKCA			TEC
		TRIR	PRKCI			TLR4
		TUT4	PRPF3			TLR5
		TXNDC5	PRPF8			TLR8
		UBALD2	RAF1			TRPC6
		UBE2V1	RANBP2			ULK1
		YBX3	RBBP4
		YPEL5	RBBP5
		YWHAZ	RBM15
		ZNF331	REL
			RELA
			RIPK1
			RORC
			SETD2
			SETDB1
			SF3A1
			SIN3A
			SIRT1
			SIRT2
			SMARCA2
			SMARCC1
			SMG7
			SMYD2
			SOS1
			STK26
			SUZ12
			TBP
			TFAM
			TICAM1
			TLK2
			TRAF6
			TRIM28
			TRRAP
			ULK1
			USF1
			USP22
			USP34
			USP7
			VHL
			WDR82
			WRN
			YY1

## Sheet: Evidence cell type specificity
Table S8c: Literature evidence for cell type specificity of validated cancer-associated genes
	: Differential hubness genes known to be related to respective cell types in Lung Cancer
Bcell_DiffHub_only	PMID	Tcell_DiffHub_only	PMID	Myeloid_DiffHub_only	PMID
NPM1	34335635	BIRC5	36046648	CCL2	34386431
PABPC1	36531055	CCR7	35874608	CCR2	35035429
		FOXP3	28716029	CD1D	30864713
		HELLS	35774795	CD274	33066260
		PDCD1	26134222	CXCL9	10680839
				HSP90AA1	18520302
				MAP2K1	18632602
				MAPK1	30972766
